# Supplementary material for: Short-term treatment with a peroxisome proliferator-activated receptor α agonist influences plasma one-carbon metabolites and B-vitamin status in rats
Source: PLoS One. 2019 Dec 5;14(12):e0226069. doi: 10.1371/journal.pone.0226069 (PMC6894826; doi:10.1371/journal.pone.0226069)
Supplement: S1 Dataset — (XLSX) [file pone.0226069.s004.xlsx]

## Sheet: Data
Group	Cage	Methionine	Homocysteine	Cystathionine	Cysteine	Choline	Betaine	DMG	Glycine	Serine	Riboflavin	FMN	NAM	mNAM	"NA"	PL	PLP	PA	mTHF	Cobalamin	MMA
Control	1	84.2	9.2	0.99	231	9.87	134	20.7	419	315	60.59	29.53	1620.35	34.57	73.29	283.72	491.54	55.35	98.1	1887	0.5
Control	1	73.8	8.4	1.24	241	11	86.2	10	430	295	73.36	47.68	1172.62	18.24	69.97	323.27	586.5	94.98	176	2295	0.42
Control	1	66.3	9	1.42	234	9.05	73.2	11	438	321	49.5	32.12	1769.6	45.35	96.1	276.34	536.23	63.96	192	2076	0.48
Control	2	86.6	11.5	1.25	246	12	104	12.5	448	303	77.86	34.63	2146.26	61.85	87.02	278.98	465.85	65.99	137	2099	0.66
Control	2	74.8	8	0.83	220	11.2	136	12.7	319	267	51.38	28.52	1066.02	25.15	53.81	296.91	427.87	64.97	101	1907	0.41
Control	2	71.8	9.7	1.45	252	11.8	119	14.2	525	338	70.11	41.32	1286.33	50.11	62.44	401.85	611.08	68.9	108	2286	0.46
PPARa	3	98.5	10.7	1.38	254	9.65	179	31.7	986	545	61.53	26.1	11299.8	2889.37	68.2	580.1	925	60.54	118	1899	0.84
PPARa	3	73.3	15.9	1.47	213	9.51	169	42.8	1139	417	45.1	18.74	9309.92	1468.47	106.06	461.97	568.63	54.34	185	1823	0.97
PPARa	3	77.4	11.7	1.41	234	9.75	170	19.9	791	422	69.7	23.25	8954.58	1240.11	104.29	465.66	797.64	50.04	182	2123	0.63
PPARa	4	81.1	11.8	1.53	197	8.14	147	36.3	909	449	55.78	22.17	13005.5	2743.48	85.47	601.19	837.86	66.62	108	1717	1.6
PPARa	4	88.7	9.5	1.24	198	11.8	158	24.7	681	319	40.08	15.47	5593.06	409.14	62.66	442.99	544.05	85.48	126	1641	1.05
PPARa	4	78.2	8.3	1.25	188	11.7	183	27.5	805	374	40.5	16.65	7462.15	745.34	81.26	467.24	683.69	60.54	52.4	1557	0.93
PPARg	5	74.1	8	1.33	249	9.3	129	23.2	620	382	63.94	28.27	1854.88	71.04	78.16	267.37	418.93	82.7	160	2105	0.38
PPARg	5	62.2	8.5	0.9	251	9.78	73.5	7.51	527	374	62.79	37.64	1179.73	54.55	63.55	333.82	690.4	71.43	109	1848	0.47
PPARg	5	56.2	6.7	1.01	203	6.99	87.8	6.8	485	378	48.03	34.13	1904.63	66.6	81.93	265.26	492.66	61.94	155	2024	0.33
PPARg	6	72.5	7.8	0.71	233	10.2	106	13.2	395	352	59.75	37.14	945.21	38.38	62.66	286.89	539.58	98.27	111	2076	0.58
PPARg	6	59.9	6.7	0.73	236	9.74	87.6	7.95	418	307	43.32	30.95	1229.48	23.41	54.91	183.52	411.11	64.47	124	1824	0.42
PPARg	6	56.2	8.5	0.94	230	8.84	78.5	7.92	491	347	49.81	32.87	1783.81	68.19	74.62	336.46	564.16	72.19	162	1983	0.38
Control	11	66.4	7.5	0.75	184	10	105	10.5	359	239	53.37	30.78	1819.34	64.38	61.78	272.12	488.19	43.71	167	2038	0.33
Control	11	73.8	10.6	1.42	244	11.3	87.1	11	473	256	68.75	25.34	1719.85	37.74	75.51	268.43	474.79	71.81	178	2288	0.48
